# Supplementary material for: The Executive Functioning Paradox in Substance Use Disorders
Source: Biomedicines. 2022 Oct 28;10(11):2728. doi: 10.3390/biomedicines10112728 (PMC9687962; doi:10.3390/biomedicines10112728)
Supplement: Supplementary file 1 [file biomedicines-10-02728-s001.zip]

Archive with 1 entries (1 files):
- biomedicines-1949966-supplementary.pdf
